# Supplementary material for: Acute Facility Management of Blast Injuries In Low- and Middle-Income Countries: A Systematic Review and Meta-Analysis
Source: Prehosp Disaster Med. 2025 Jun 30;40(3):169–81. doi: 10.1017/S1049023X25101222 (PMC12237702; doi:10.1017/S1049023X25101222)
Supplement: Roy et al. supplementary material 1 — Roy et al. supplementary material [file S1049023X25101222sup001.zip]

Archive with 1 entries (1 files):
- Supplementary_Figure_S1._Risk_of_bias_assessment.jpeg
